# Supplementary material for: Surface Functionalization of Sugarcane-Bagasse-Derived Cellulose Nanocrystal for Pickering Emulsion Gel: Microstructural Properties and Stability Efficiency
Source: Gels. 2023 Sep 9;9(9):734. doi: 10.3390/gels9090734 (PMC10528861; doi:10.3390/gels9090734)
Supplement: Supplementary file 1 [file gels-09-00734-s001.zip]

Archive with 1 entries (1 files):
- gels-2526004-supplementary.pdf
